# Supplementary material for: Etomidate ameliorated advanced glycation end-products (AGEs)-induced reduction of extracellular matrix genes expression in chondrocytes
Source: Bioengineered. 2021 Jul 24;12(1):4191–200. doi: 10.1080/21655979.2021.1951926 (PMC8806553; doi:10.1080/21655979.2021.1951926)
Supplement: Supplemental Material [file KBIE_A_1951926_SM8471.zip]

Archive with 1 entries (1 files):
- supplementary Figure 1.tif
